# Supplementary material for: Chromatin Remodeling Enzyme Snf2h Is Essential for Retinal Cell Proliferation and Photoreceptor Maintenance
Source: Cells. 2023 Mar 28;12(7):1035. doi: 10.3390/cells12071035 (PMC10093269; doi:10.3390/cells12071035)
Supplement: Supplementary file 1 [file cells-12-01035-s001.zip]

Archive with 1 entries (1 files):
- cells-2252104-supplementary.pdf
